# Supplementary material for: Chitosan Scaffolds from Crustacean and Fungal Sources: A Comparative Study for Bone-Tissue-Engineering Applications
Source: Bioengineering (Basel). 2024 Jul 16;11(7):720. doi: 10.3390/bioengineering11070720 (PMC11273506; doi:10.3390/bioengineering11070720)
Supplement: Supplementary file 1 [file bioengineering-11-00720-s001.zip]

Archive with 1 entries (1 files):
- bioengineering-3039634-supplementary.pdf
